# Supplementary material for: ﻿A braconid wasp (Hymenoptera, Braconidae) from the Lower Cretaceous amber of San Just, eastern Iberian Peninsula
Source: Zookeys. 2022 May 30;1103:65–78. doi: 10.3897/zookeys.1103.83650 (PMC9848867; doi:10.3897/zookeys.1103.83650)
Supplement: XML Treatment for Protorhyssalinae [file zookeys.1103.83650-treatment1.xml]

<!DOCTYPE tp:taxon-treatment
  PUBLIC "-//TaxonX//DTD Taxonomic Treatment Publishing DTD v0 20100105//EN" "tax-treatment-NSO.dtd">
<tp:taxon-treatment xmlns:tp="http://www.plazi.org/taxpub"><tp:treatment-meta><kwd-group><label>Taxon classification</label><kwd>
                  <named-content content-type="kingdom">Animalia</named-content>
                </kwd><kwd>
                  <named-content content-type="order">Hymenoptera</named-content>
                </kwd><kwd>
                  <named-content content-type="family">Braconidae</named-content>
                </kwd></kwd-group><mixed-citation publication-type="journal"><person-group><name><surname>Álvarez-Parra</surname><given-names>Sergio</given-names></name><name><surname>Peñalver</surname><given-names>Enrique</given-names></name><name><surname>Delclòs</surname><given-names>Xavier</given-names></name><name><surname>Engel</surname><given-names>Michael S.</given-names></name></person-group><article-title>﻿A braconid wasp (<tp:taxon-name><tp:taxon-name-part taxon-name-part-type="order">Hymenoptera</tp:taxon-name-part></tp:taxon-name>, <tp:taxon-name><tp:taxon-name-part taxon-name-part-type="family">Braconidae</tp:taxon-name-part></tp:taxon-name>) from the Lower Cretaceous amber of San Just, eastern Iberian Peninsula</article-title><source>Zookeys</source><day>30</day><month>05</month><year>2022</year><volume>1103</volume><fpage>65</fpage><lpage>78</lpage><pub-id pub-id-type="doi">10.3897/zookeys.1103.83650</pub-id></mixed-citation></tp:treatment-meta><tp:nomenclature><label>﻿Subfamily †</label><tp:taxon-name><object-id xmlns:xlink="http://www.w3.org/1999/xlink" content-type="arpha" xlink:type="simple">5985C010-EAB7-519B-89C4-D39F47E88909</object-id>Protorhyssalinae</tp:taxon-name><tp:taxon-authority>Basibuyuk, Quicke, &amp; van Achterberg, 1999</tp:taxon-authority><tp:nomenclature-citation-list><tp:nomenclature-citation><tp:taxon-name>Protorhyssalinae</tp:taxon-name><comment>Basibuyuk, Quicke, &amp; van Achterberg, 1999: 211. Type genus: <tp:taxon-name><tp:taxon-name-part taxon-name-part-type="genus" reg="Protorhyssalus">Protorhyssalus</tp:taxon-name-part></tp:taxon-name> Basibuyuk &amp; Quicke in <xref ref-type="bibr" rid="B4">Basibuyuk et al. (1999)</xref>, by original designation.</comment></tp:nomenclature-citation></tp:nomenclature-citation-list></tp:nomenclature><tp:treatment-sec sec-type="comments" id="SECID0E5RAE"><title>Comments.</title><p>Herein we restore the traditional concept of †<tp:taxon-name>Protorhyssalinae</tp:taxon-name> as recognized by <xref ref-type="bibr" rid="B4">Basibuyuk et al. (1999)</xref> and <xref ref-type="bibr" rid="B8">Chen and van Achterberg (2019)</xref>. <xref ref-type="bibr" rid="B6">Belokobylskij and Jouault (2021)</xref> proposed a classification in which virtually all Cretaceous braconids are thrown into a paraphyletic group, rendering †<tp:taxon-name>Protorhyssalinae</tp:taxon-name> a meaningless grade. Admittedly, restoring †<tp:taxon-name>Protorhyssalinae</tp:taxon-name> still leaves the group paraphyletic but at least removes the more obviously derived groups and thereby narrows the challenge as to the affinities of the remaining genera. Nonetheless, while <xref ref-type="bibr" rid="B6">Belokobylskij and Jouault (2021)</xref> advocated for such a paraphyletic assemblage, they used plesiomorphic features along with autapomorphies to establish the subfamily †<tp:taxon-name>Megalyrhyssalinae</tp:taxon-name>. Unfortunately, †<tp:taxon-name>Megalyrhyssalinae</tp:taxon-name> is poorly justified and could be merely an autapomorphic form of the same protorhyssaline grade. By their own reasoning, they should have either not established such a subfamily or further divided †<tp:taxon-name>Protorhyssalinae</tp:taxon-name> to resolve the paraphyly. Under their conception of †<tp:taxon-name>Protorhyssalinae</tp:taxon-name>, †<tp:taxon-name>Megalyrhyssalinae</tp:taxon-name> would be a junior synonym. For now, we recognize the following subfamilies: †<tp:taxon-name>Protorhyssalinae</tp:taxon-name>, †<tp:taxon-name>Seneciobraconinae</tp:taxon-name> (<italic><tp:taxon-name><tp:taxon-name-part taxon-name-part-type="genus" reg="Seneciobracon">Seneciobracon</tp:taxon-name-part></tp:taxon-name></italic>), and †<tp:taxon-name>Megalyrhyssalinae</tp:taxon-name> (<italic><tp:taxon-name><tp:taxon-name-part taxon-name-part-type="genus" reg="Megalyrhyssalus">Megalyrhyssalus</tp:taxon-name-part></tp:taxon-name></italic>), noting that the last may not be sufficiently justified but may well be worth considering once the full phylogeny of the genera comprising these groups is elucidated. Until such time it seems that further alterations of the subfamilial system in the absence of a cladistic framework would be unwarranted.</p></tp:treatment-sec><tp:treatment-sec sec-type="Included genera and species" id="SECID0EDUAE"><title>Included genera and species.</title><p><italic><tp:taxon-name><tp:taxon-name-part taxon-name-part-type="genus" reg="Archaeorhyssalus">Archaeorhyssalus</tp:taxon-name-part><tp:taxon-name-part taxon-name-part-type="species" reg="subsolanus">subsolanus</tp:taxon-name-part></tp:taxon-name></italic> Engel, 2016; <italic><tp:taxon-name><tp:taxon-name-part taxon-name-part-type="genus" reg="Burmabracon">Burmabracon</tp:taxon-name-part><tp:taxon-name-part taxon-name-part-type="species" reg="gracilens">gracilens</tp:taxon-name-part></tp:taxon-name></italic> Li, Shih, &amp; Ren, 2021; <italic><tp:taxon-name><tp:taxon-name-part taxon-name-part-type="genus" reg="Burmabracon">B.</tp:taxon-name-part><tp:taxon-name-part taxon-name-part-type="species" reg="grossus">grossus</tp:taxon-name-part></tp:taxon-name></italic> Li, Shih, &amp; Ren, 2021; <italic><tp:taxon-name><tp:taxon-name-part taxon-name-part-type="genus" reg="Diorhyssalus">Diorhyssalus</tp:taxon-name-part><tp:taxon-name-part taxon-name-part-type="species" reg="allani">allani</tp:taxon-name-part></tp:taxon-name></italic> (Brues, 1937); <italic><tp:taxon-name><tp:taxon-name-part taxon-name-part-type="genus" reg="Protorhyssalodes">Protorhyssalodes</tp:taxon-name-part><tp:taxon-name-part taxon-name-part-type="species" reg="arnaudi">arnaudi</tp:taxon-name-part></tp:taxon-name></italic> Perrichot, Nel, &amp; Quicke, 2009; <italic><tp:taxon-name><tp:taxon-name-part taxon-name-part-type="genus" reg="Protorhyssalopsis">Protorhyssalopsis</tp:taxon-name-part><tp:taxon-name-part taxon-name-part-type="species" reg="perrichoti">perrichoti</tp:taxon-name-part></tp:taxon-name></italic> Ortega-Blanco, Delclòs, &amp; Engel, 2011; <italic><tp:taxon-name><tp:taxon-name-part taxon-name-part-type="genus" reg="Protorhyssalus">Protorhyssalus</tp:taxon-name-part><tp:taxon-name-part taxon-name-part-type="species" reg="goldmani">goldmani</tp:taxon-name-part></tp:taxon-name></italic> Basibuyuk &amp; Quicke, 1999; and <italic><tp:taxon-name><tp:taxon-name-part taxon-name-part-type="genus" reg="Utrillabracon">Utrillabracon</tp:taxon-name-part><tp:taxon-name-part taxon-name-part-type="species" reg="electropteron">electropteron</tp:taxon-name-part></tp:taxon-name></italic> Álvarez-Parra &amp; Engel, gen. et sp. nov. <italic><tp:taxon-name><tp:taxon-name-part taxon-name-part-type="genus" reg="Cretorhyssalus">Cretorhyssalus</tp:taxon-name-part><tp:taxon-name-part taxon-name-part-type="species" reg="brevis">brevis</tp:taxon-name-part></tp:taxon-name></italic> Belokobylskij, 2012, <italic><tp:taxon-name><tp:taxon-name-part taxon-name-part-type="genus" reg="Magadanobracon">Magadanobracon</tp:taxon-name-part><tp:taxon-name-part taxon-name-part-type="species" reg="rasnitsyni">rasnitsyni</tp:taxon-name-part></tp:taxon-name></italic> Belokobylskij, 2012, and <italic><tp:taxon-name><tp:taxon-name-part taxon-name-part-type="genus" reg="Magadanobracon">M.</tp:taxon-name-part><tp:taxon-name-part taxon-name-part-type="species" reg="zherikhini">zherikhini</tp:taxon-name-part></tp:taxon-name></italic> Belokobylskij, 2012, known from compression fossils, were putatively assigned to †<tp:taxon-name>Protorhyssalinae</tp:taxon-name><italic>sensu</italic><xref ref-type="bibr" rid="B5">Belokobylskij (2012)</xref>.</p></tp:treatment-sec><ref-list><ref id="B4"><mixed-citation xmlns:xlink="http://www.w3.org/1999/xlink" xlink:type="simple"><person-group><name name-style="western"><surname>Basibuyuk</surname><given-names>HH</given-names></name><name name-style="western"><surname>Rasnitsyn</surname><given-names>AP</given-names></name><name name-style="western"><surname>van Achterberg</surname><given-names>K</given-names></name><name name-style="western"><surname>Fitton</surname><given-names>MG</given-names></name><name name-style="western"><surname>Quicke</surname><given-names>DLJ</given-names></name></person-group> (<year>1999</year>) <article-title>A new, putatively primitive Cretaceous fossil braconid subfamily from New Jersey amber (<tp:taxon-name><tp:taxon-name-part taxon-name-part-type="order">Hymenoptera</tp:taxon-name-part></tp:taxon-name>, <tp:taxon-name><tp:taxon-name-part taxon-name-part-type="family">Braconidae</tp:taxon-name-part></tp:taxon-name>).</article-title><source>Zoologica Scripta</source><volume>28</volume>(<issue>1–2</issue>): <fpage>211</fpage>–<lpage>214</lpage>. <ext-link xlink:type="simple" ext-link-type="doi" xlink:href="10.1046/j.1463-6409.1999.00006.x">https://doi.org/10.1046/j.1463-6409.1999.00006.x</ext-link></mixed-citation></ref><ref id="B8"><mixed-citation xmlns:xlink="http://www.w3.org/1999/xlink" xlink:type="simple"><person-group><name name-style="western"><surname>Chen</surname><given-names>XX</given-names></name><name name-style="western"><surname>van Achterberg</surname><given-names>C</given-names></name></person-group> (<year>2019</year>) <article-title>Systematics, phylogeny, and evolution of braconid wasps: 30 years of progress.</article-title><source>Annual Review of Entomology</source><volume>64</volume>(<issue>1</issue>): <fpage>335</fpage>–<lpage>358</lpage>. <ext-link xlink:type="simple" ext-link-type="doi" xlink:href="10.1146/annurev-ento-011118-111856">https://doi.org/10.1146/annurev-ento-011118-111856</ext-link></mixed-citation></ref><ref id="B6"><mixed-citation xmlns:xlink="http://www.w3.org/1999/xlink" xlink:type="simple"><person-group><name name-style="western"><surname>Belokobylskij</surname><given-names>SA</given-names></name><name name-style="western"><surname>Jouault</surname><given-names>C</given-names></name></person-group> (<year>2021</year>) <article-title>Two new striking braconid genera (<tp:taxon-name><tp:taxon-name-part taxon-name-part-type="order">Hymenoptera</tp:taxon-name-part></tp:taxon-name>: <tp:taxon-name><tp:taxon-name-part taxon-name-part-type="family">Braconidae</tp:taxon-name-part></tp:taxon-name>) from the mid-Cretaceous Burmese amber.</article-title><source>Proceedings of the Geologists’ Association</source><volume>132</volume>(<issue>4</issue>): <fpage>426</fpage>–<lpage>437</lpage>. <ext-link xlink:type="simple" ext-link-type="doi" xlink:href="10.1016/j.pgeola.2021.04.003">https://doi.org/10.1016/j.pgeola.2021.04.003</ext-link></mixed-citation></ref><ref id="B5"><mixed-citation xmlns:xlink="http://www.w3.org/1999/xlink" xlink:type="simple"><person-group><name name-style="western"><surname>Belokobylskij</surname><given-names>SA</given-names></name></person-group> (<year>2012</year>) <article-title>Cretaceous braconid wasps from the Magadan Province of Russia.</article-title><source>Acta Palaeontologica Polonica</source><volume>57</volume>(<issue>2</issue>): <fpage>351</fpage>–<lpage>361</lpage>. <ext-link xlink:type="simple" ext-link-type="doi" xlink:href="10.4202/app.2010.0120">https://doi.org/10.4202/app.2010.0120</ext-link></mixed-citation></ref></ref-list></tp:taxon-treatment>
