# Supplementary material for: ﻿A braconid wasp (Hymenoptera, Braconidae) from the Lower Cretaceous amber of San Just, eastern Iberian Peninsula
Source: Zookeys. 2022 May 30;1103:65–78. doi: 10.3897/zookeys.1103.83650 (PMC9848867; doi:10.3897/zookeys.1103.83650)
Supplement: XML Treatment for Utrillabracon [file zookeys.1103.83650-treatment2.xml]

<!DOCTYPE tp:taxon-treatment
  PUBLIC "-//TaxonX//DTD Taxonomic Treatment Publishing DTD v0 20100105//EN" "tax-treatment-NSO.dtd">
<tp:taxon-treatment xmlns:tp="http://www.plazi.org/taxpub"><tp:treatment-meta><kwd-group><label>Taxon classification</label><kwd>
                  <named-content content-type="kingdom">Animalia</named-content>
                </kwd><kwd>
                  <named-content content-type="order">Hymenoptera</named-content>
                </kwd><kwd>
                  <named-content content-type="family">Braconidae</named-content>
                </kwd></kwd-group><mixed-citation publication-type="journal"><person-group><name><surname>Álvarez-Parra</surname><given-names>Sergio</given-names></name><name><surname>Peñalver</surname><given-names>Enrique</given-names></name><name><surname>Delclòs</surname><given-names>Xavier</given-names></name><name><surname>Engel</surname><given-names>Michael S.</given-names></name></person-group><article-title>﻿A braconid wasp (<tp:taxon-name><tp:taxon-name-part taxon-name-part-type="order">Hymenoptera</tp:taxon-name-part></tp:taxon-name>, <tp:taxon-name><tp:taxon-name-part taxon-name-part-type="family">Braconidae</tp:taxon-name-part></tp:taxon-name>) from the Lower Cretaceous amber of San Just, eastern Iberian Peninsula</article-title><source>Zookeys</source><day>30</day><month>05</month><year>2022</year><volume>1103</volume><fpage>65</fpage><lpage>78</lpage><pub-id pub-id-type="doi">10.3897/zookeys.1103.83650</pub-id></mixed-citation></tp:treatment-meta><tp:nomenclature><label>﻿</label><tp:taxon-name>
                <object-id xmlns:xlink="http://www.w3.org/1999/xlink" content-type="arpha" xlink:type="simple">1A91A0D8-79D6-5C51-8C94-6A31321FADF0</object-id>
                <tp:taxon-name-part taxon-name-part-type="genus" reg="Utrillabracon">Utrillabracon</tp:taxon-name-part>
                <object-id xmlns:xlink="http://www.w3.org/1999/xlink" content-type="zoobank" xlink:type="simple">http://zoobank.org/C6FE19C1-A5D0-4780-9860-F611198EF09C</object-id>
              </tp:taxon-name><tp:taxon-authority>Álvarez-Parra &amp; Engel</tp:taxon-authority><tp:taxon-status xmlns:xlink="http://www.w3.org/1999/xlink" xlink:type="simple">gen. nov.</tp:taxon-status></tp:nomenclature><tp:treatment-sec sec-type="type species" id="SECID0EQZAE"><title>Type species.</title><p><italic><tp:taxon-name><tp:taxon-name-part taxon-name-part-type="genus" reg="Utrillabracon">Utrillabracon</tp:taxon-name-part><tp:taxon-name-part taxon-name-part-type="species" reg="electropteron">electropteron</tp:taxon-name-part></tp:taxon-name></italic> Álvarez-Parra &amp; Engel, sp. nov.</p></tp:treatment-sec><tp:treatment-sec sec-type="diagnosis" id="SECID0EB1AE"><title>Diagnosis.</title><p>Forewing with margin bearing setae; pterostigma 4 × longer than wide; 1Rs relatively long and curved; r-rs oblique, arising medially from pterostigma; r-rs several times longer than abscissa of M between 2Rs and m-cu; marginal cell reaching wing apex; rs-m nebulous; elongate, five-sided second submarginal cell, 3 × longer than wide; 1M and m-cu of similar length; m-cu distinctly postfurcal; 2m-cu absent; cu-a slightly postfurcal and orthogonal. Hind wing with margin bearing setae; R1 distally widened with several hamuli beyond its apex; Sc + R not aligned with Rs; 2Cu present. Pretarsal claws present, without preapical tooth; arolium wide.</p></tp:treatment-sec><tp:treatment-sec sec-type="etymology" id="SECID0EG1AE"><title>Etymology.</title><p>The generic name is a combination of Utrillas, municipality where the San Just amber outcrop is located, and <italic><tp:taxon-name><tp:taxon-name-part taxon-name-part-type="genus" reg="Bracon">Bracon</tp:taxon-name-part></tp:taxon-name></italic> Fabricius, 1804, type genus of the family <tp:taxon-name><tp:taxon-name-part taxon-name-part-type="family">Braconidae</tp:taxon-name-part></tp:taxon-name>. The gender of the name is masculine.</p></tp:treatment-sec></tp:taxon-treatment>
