# Supplementary material for: ﻿A braconid wasp (Hymenoptera, Braconidae) from the Lower Cretaceous amber of San Just, eastern Iberian Peninsula
Source: Zookeys. 2022 May 30;1103:65–78. doi: 10.3897/zookeys.1103.83650 (PMC9848867; doi:10.3897/zookeys.1103.83650)
Supplement: XML Treatment for Utrillabracon electropteron [file zookeys.1103.83650-treatment3.xml]

<!DOCTYPE tp:taxon-treatment
  PUBLIC "-//TaxonX//DTD Taxonomic Treatment Publishing DTD v0 20100105//EN" "tax-treatment-NSO.dtd">
<tp:taxon-treatment xmlns:tp="http://www.plazi.org/taxpub"><tp:treatment-meta><kwd-group><label>Taxon classification</label><kwd>
                  <named-content content-type="kingdom">Animalia</named-content>
                </kwd><kwd>
                  <named-content content-type="order">Hymenoptera</named-content>
                </kwd><kwd>
                  <named-content content-type="family">Braconidae</named-content>
                </kwd></kwd-group><mixed-citation publication-type="journal"><person-group><name><surname>Álvarez-Parra</surname><given-names>Sergio</given-names></name><name><surname>Peñalver</surname><given-names>Enrique</given-names></name><name><surname>Delclòs</surname><given-names>Xavier</given-names></name><name><surname>Engel</surname><given-names>Michael S.</given-names></name></person-group><article-title>﻿A braconid wasp (<tp:taxon-name><tp:taxon-name-part taxon-name-part-type="order">Hymenoptera</tp:taxon-name-part></tp:taxon-name>, <tp:taxon-name><tp:taxon-name-part taxon-name-part-type="family">Braconidae</tp:taxon-name-part></tp:taxon-name>) from the Lower Cretaceous amber of San Just, eastern Iberian Peninsula</article-title><source>Zookeys</source><day>30</day><month>05</month><year>2022</year><volume>1103</volume><fpage>65</fpage><lpage>78</lpage><pub-id pub-id-type="doi">10.3897/zookeys.1103.83650</pub-id></mixed-citation></tp:treatment-meta><tp:nomenclature><label>﻿</label><tp:taxon-name>
                <object-id xmlns:xlink="http://www.w3.org/1999/xlink" content-type="arpha" xlink:type="simple">428A8EF6-293C-5643-A08E-8CD20C399063</object-id>
                <tp:taxon-name-part taxon-name-part-type="genus" reg="Utrillabracon">Utrillabracon</tp:taxon-name-part>
                <tp:taxon-name-part taxon-name-part-type="species" reg="electropteron">electropteron</tp:taxon-name-part>
                <object-id xmlns:xlink="http://www.w3.org/1999/xlink" content-type="zoobank" xlink:type="simple">http://zoobank.org/59B73E2C-0514-4DA4-8A87-ABF61D6EF2A8</object-id>
              </tp:taxon-name><tp:taxon-authority>Álvarez-Parra &amp; Engel</tp:taxon-authority><tp:taxon-status xmlns:xlink="http://www.w3.org/1999/xlink" xlink:type="simple">sp. nov.</tp:taxon-status><xref ref-type="fig" rid="F2">Fig. 2</xref></tp:nomenclature><tp:treatment-sec sec-type="material" id="SECID0EG3AE"><title>Material.</title><p><bold><italic>Holotype</italic></bold>, MAP-7819 (SJE2012 49-04), sex unknown, from San Just amber. The holotype is largely preserved as the forewings and hind wings. Some parts of the head, an antenna, and a leg are next to the wings. Undetermined cuticular fragments are visible near the wings. Deposited in the Museo Aragonés de Paleontología (Fundación Conjunto Paleontológico de Teruel-Dinópolis) in Teruel, Spain. Syninclusions include three other hymenopterans (probable serphitid, platygastrid, and stigmaphronid wasps). The holotype is prepared isolated in an epoxy prism of 20 × 15 mm.</p><fig id="F2" position="float" orientation="portrait"><object-id xmlns:xlink="http://www.w3.org/1999/xlink" content-type="doi" xlink:type="simple">10.3897/zookeys.1103.83650.figure2</object-id><object-id xmlns:xlink="http://www.w3.org/1999/xlink" content-type="arpha" xlink:type="simple">D38FA041-88E7-554F-90B9-46199016F9EC</object-id><label>Figure 2.</label><caption><p><italic><tp:taxon-name><tp:taxon-name-part taxon-name-part-type="genus" reg="Utrillabracon">Utrillabracon</tp:taxon-name-part><tp:taxon-name-part taxon-name-part-type="species" reg="electropteron">electropteron</tp:taxon-name-part></tp:taxon-name></italic> Álvarez-Parra &amp; Engel, gen. et sp. nov. (<tp:taxon-name><tp:taxon-name-part taxon-name-part-type="family">Braconidae</tp:taxon-name-part></tp:taxon-name>, †<tp:taxon-name>Protorhyssalinae</tp:taxon-name>) from the upper Albian amber-bearing outcrop of San Just, specimen MAP-7819 (SJE2012 49-04). <bold>A, B</bold> photograph and drawing of preserved remains, both to the same scale <bold>C</bold> forewing venation <bold>D</bold> hind wing venation <bold>E, F</bold> photograph and drawing of tarsus and pretarsus, both to the same scale. Abbreviation: pt = pterostigma. Scale bars: 0.5 mm (<bold>A, B</bold>); 0.2 mm (<bold>C, D</bold>); 0.1 mm (<bold>E, F</bold>).</p></caption><graphic xmlns:xlink="http://www.w3.org/1999/xlink" xlink:href="zookeys-1103-065_article-83650__-g002.jpg" position="float" orientation="portrait" xlink:type="simple" id="oo_689689.jpg"><uri content-type="original_file" xlink:type="simple">https://binary.pensoft.net/fig/689689</uri></graphic></fig></tp:treatment-sec><tp:treatment-sec sec-type="Locality and horizon" id="SECID0E64AE"><title>Locality and horizon.</title><p>San Just amber-bearing outcrop, Utrillas, Teruel, Spain; Maestrazgo Basin, Escucha Formation, upper Albian (<xref ref-type="bibr" rid="B29">Peñalver et al. 2007</xref>).</p></tp:treatment-sec><tp:treatment-sec sec-type="diagnosis" id="SECID0EJ5AE"><title>Diagnosis.</title><p>As for the genus (<italic>vide supra</italic>).</p></tp:treatment-sec><tp:treatment-sec sec-type="description" id="SECID0ER5AE"><title>Description.</title><p>Head deformed and incomplete as preserved (Fig. <xref ref-type="fig" rid="F2">2A, B</xref>); antenna partially preserved with 11 flagellomeres covered by setae, multiporous plate sensilla not visible; only distal two maxillary palpomeres preserved, covered by fine setae. Forewings and venation rather complete (Fig. <xref ref-type="fig" rid="F2">2C</xref>), forewing base not preserved, more than 1.31 mm long and 0.53 mm in its maximum width, margin bearing setae; C + Sc + R fused anterobasally, extending along wing margin to pterostigma; pterostigma 4 × longer than wide (0.33 mm vs 0.08 mm); elongate marginal cell, 3 × longer than wide (0.57 mm vs 0.19 mm), reaching wing apex; 1Rs relatively long and curved; Rs + M slightly sinuous; first submarginal cell 2 × longer than wide (0.31 mm vs 0.15 mm), pentagonal; 2Rs slightly sinuous; r-rs oblique, arising medially from pterostigma, 0.08 mm long; 3Rs extending nearly straight until wing margin, 0.55 mm long; r-rs several times longer than abscissa of M between 2Rs and m-cu; 1M curved, 2 × longer than 1Rs (0.14 mm vs 0.07 mm); 2M straight, 0.38 mm long; almost straight 3M, disappearing before wing margin; rs-m nebulous, 0.13 mm long; elongate, pentagonal second submarginal cell, 3 × longer than wide (0.38 mm vs 0.13 mm); trapezoidal third submarginal cell, 0.31 mm long; first discal cell almost 2 × longer than wide (0.21 mm vs 0.12 mm); m-cu distinctly postfurcal (absence of a vein 2Rs + M), 0.12 mm long; lacking 2m-cu; elongate second discal cell, 0.63 mm long; cu-a (nervulus) slightly postfurcal (therefore presence of an exceptionally short 1Cu<sub>a</sub>), 0.06 mm long, perpendicular to 1Cu and A; 1Cu nearly straight, 0.14 mm long; 2Cu strongly curved basally separating 2Cu<sub>a</sub> (0.05 mm long) and 2Cu<sub>b</sub>, latter curved and directed towards wing margin (but without meeting margin); first subdiscal cell 2 × longer than wide (0.13 mm vs 0.07 mm); elongate and narrow second subdiscal cell; A tubular and nearly straight; 1a and 2a not visible. Hind wings and venation rather complete (Fig. <xref ref-type="fig" rid="F2">2D</xref>), hind wing base not preserved, more than 0.94 mm long and 0.23 mm at its maximum width, margin bearing setae; Sc + R fused anterobasally; R1 distally widened with several hamuli beyond its apex; Sc + R not aligned with Rs; 1M short, 0.05 long; rs-m oblique, 0.07 mm long; Rs and M ending as nebulous veins before margin; 1Cu + cu-a inclivitous, 0.03 mm long; short 2Cu, not contacting wing margin. Two fragments of legs visible: a partial femur and a tarsus; four distal tarsomeres preserved covered by fine setae (Fig. <xref ref-type="fig" rid="F2">2E, F</xref>), tarsomere III 0.06 mm long, tarsomere IV 0.04 mm long, tarsomere V 0.08 mm long; pretarsus with paired claws, preapical tooth absent, arolium wide.</p></tp:treatment-sec><tp:treatment-sec sec-type="etymology" id="SECID0EN6AE"><title>Etymology.</title><p>The specific epithet is a combination of the Greek <italic>ἤλεκτρον</italic> (élektron), meaning, “amber”, and <italic>πτηνόν</italic> (ptéron), meaning, “winged creature”, and referring to the fact that the holotype is mainly preserved by the wings in amber.</p></tp:treatment-sec><ref-list><ref id="B29"><mixed-citation xmlns:xlink="http://www.w3.org/1999/xlink" xlink:type="simple"><person-group><name name-style="western"><surname>Peñalver</surname><given-names>E</given-names></name><name name-style="western"><surname>Delclòs</surname><given-names>X</given-names></name><name name-style="western"><surname>Soriano</surname><given-names>C</given-names></name></person-group> (<year>2007</year>) <article-title>A new rich amber outcrop with palaeobiological inclusions in the Lower Cretaceous of Spain.</article-title><source>Cretaceous Research</source><volume>28</volume>(<issue>5</issue>): <fpage>791</fpage>–<lpage>802</lpage>. <ext-link xlink:type="simple" ext-link-type="doi" xlink:href="10.1016/j.cretres.2006.12.004">https://doi.org/10.1016/j.cretres.2006.12.004</ext-link></mixed-citation></ref></ref-list></tp:taxon-treatment>
